# Supplementary material for: Elastic Turbulence of Aqueous Polymer Solution in Multi-Stream Micro-Channel Flow
Source: Micromachines (Basel). 2019 Feb 7;10(2):110. doi: 10.3390/mi10020110 (PMC6412290; doi:10.3390/mi10020110)
Supplement: Supplementary file 1 [file micromachines-10-00110-s001.zip]

Archive with 3 entries (2 files):
- micromachines-421886-Supplementary Materials/
- micromachines-421886-Supplementary Materials/micromachines-421886-Supplementary Materials.docx
- micromachines-421886-Supplementary Materials/Sweeping_Motion.mp4
